# Supplementary material for: On demand laser-induced frequency tuning of coherent magnons in a nanometer-thick magnet at room temperature
Source: Nat Commun. 2026 Jan 6;17:145. doi: 10.1038/s41467-025-66707-7 (PMC12775049; doi:10.1038/s41467-025-66707-7)
Supplement: Supplementary file 3 — Source Data [file 41467_2025_66707_MOESM3_ESM.zip]

Archive with 18 entries (18 files):
- Fig1.txt
- __MACOSX/._Fig1.txt
- Fig2a.txt
- __MACOSX/._Fig2a.txt
- Fig2b.txt
- __MACOSX/._Fig2b.txt
- Fig3a.txt
- __MACOSX/._Fig3a.txt
- Fig3b.txt
- __MACOSX/._Fig3b.txt
- Fig3c.txt
- __MACOSX/._Fig3c.txt
- Fig3d.txt
- __MACOSX/._Fig3d.txt
- Fig4abc.txt
- __MACOSX/._Fig4abc.txt
- Fig4d.txt
- __MACOSX/._Fig4d.txt
