# Supplementary material for: On demand laser-induced frequency tuning of coherent magnons in a nanometer-thick magnet at room temperature
Source: Nat Commun. 2026 Jan 6;17:145. doi: 10.1038/s41467-025-66707-7 (PMC12775049; doi:10.1038/s41467-025-66707-7)
Supplement: Supplementary file 3 — Source Data [file 41467_2025_66707_MOESM3_ESM.zip › Fig1.txt]

µ0H (mT)	Norm. MOKE Int.
-2.98E+02	-9.86E-01
-2.81E+02	-9.28E-01
-2.61E+02	-8.64E-01
-2.41E+02	-8.01E-01
-2.19E+02	-7.34E-01
-1.99E+02	-6.70E-01
-1.79E+02	-6.08E-01
-1.59E+02	-5.50E-01
-1.40E+02	-5.00E-01
-1.20E+02	-4.81E-01
-9.91E+01	-4.71E-01
-7.77E+01	-4.50E-01
-5.98E+01	-4.23E-01
-3.99E+01	-3.92E-01
-1.99E+01	-3.49E-01
5.11E-01	-2.94E-01
2.04E+01	-1.15E-01
4.09E+01	1.91E-01
6.03E+01	3.54E-01
8.02E+01	4.62E-01
1.01E+02	4.90E-01
1.21E+02	4.95E-01
1.41E+02	5.19E-01
1.61E+02	5.67E-01
1.80E+02	6.24E-01
2.01E+02	6.87E-01
2.21E+02	7.51E-01
2.40E+02	8.13E-01
2.59E+02	8.76E-01
2.80E+02	9.35E-01
2.99E+02	1.00E+00
2.79E+02	9.43E-01
2.59E+02	8.80E-01
2.40E+02	8.16E-01
2.20E+02	7.54E-01
2.00E+02	6.94E-01
1.80E+02	6.29E-01
1.60E+02	5.74E-01
1.41E+02	5.33E-01
1.20E+02	5.05E-01
1.00E+02	5.00E-01
7.97E+01	4.74E-01
6.03E+01	4.50E-01
3.94E+01	4.11E-01
1.99E+01	3.61E-01
5.11E-01	3.04E-01
-1.99E+01	8.61E-02
-3.99E+01	-1.82E-01
-6.03E+01	-3.40E-01
-8.02E+01	-4.43E-01
-9.97E+01	-4.62E-01
-1.20E+02	-4.62E-01
-1.40E+02	-5.00E-01
-1.60E+02	-5.48E-01
-1.79E+02	-6.05E-01
-1.99E+02	-6.67E-01
-2.20E+02	-7.32E-01
-2.41E+02	-7.94E-01
-2.61E+02	-8.59E-01
-2.61E+02	-8.59E-01
-2.81E+02	-9.23E-01
-3.00E+02	-9.95E-01
