# Supplementary material for: On demand laser-induced frequency tuning of coherent magnons in a nanometer-thick magnet at room temperature
Source: Nat Commun. 2026 Jan 6;17:145. doi: 10.1038/s41467-025-66707-7 (PMC12775049; doi:10.1038/s41467-025-66707-7)
Supplement: Supplementary file 3 — Source Data [file 41467_2025_66707_MOESM3_ESM.zip › Fig2a.txt]

	60 mT		200 mT
t (ns)	Δθz (deg)	t (ns)	Δθz (deg)
-0.330	0.022	-0.330	-0.001
-0.297	-0.028	-0.297	0.004
-0.264	0.004	-0.264	-0.004
-0.231	0.030	-0.231	0.001
-0.198	-0.029	-0.198	0.000
-0.165	0.009	-0.165	-0.014
-0.132	0.015	-0.132	-0.009
-0.099	-0.041	-0.099	-0.009
-0.066	0.005	-0.066	-0.009
-0.033	0.035	-0.033	0.006
0.000	0.079	0.000	0.016
0.033	0.127	0.033	0.020
0.066	0.291	0.066	0.048
0.099	0.488	0.099	0.058
0.132	0.628	0.132	0.074
0.165	0.756	0.165	0.045
0.198	0.768	0.198	0.010
0.231	0.679	0.231	-0.005
0.264	0.633	0.264	0.011
0.297	0.365	0.297	0.036
0.330	0.199	0.330	0.053
0.363	0.076	0.363	0.060
0.396	0.009	0.396	0.045
0.429	0.068	0.429	0.012
0.462	0.212	0.462	0.003
0.495	0.389	0.495	0.006
0.528	0.545	0.528	0.025
0.561	0.701	0.561	0.038
0.594	0.720	0.594	0.049
0.627	0.582	0.627	0.044
0.660	0.452	0.660	0.022
0.693	0.257	0.693	0.004
0.726	0.114	0.726	-0.013
0.759	0.020	0.759	0.013
0.792	0.120	0.792	0.032
0.825	0.149	0.825	0.037
0.858	0.299	0.858	0.044
0.891	0.461	0.891	0.040
0.924	0.565	0.924	0.016
0.957	0.620	0.957	0.003
0.990	0.571	0.990	0.007
1.023	0.470	1.023	0.018
1.056	0.340	1.056	0.049
1.089	0.258	1.089	0.033
1.122	0.135	1.122	0.040
1.155	0.096	1.155	0.018
1.188	0.194	1.188	0.007
1.221	0.255	1.221	0.008
1.254	0.351	1.254	0.019
1.287	0.481	1.287	0.036
1.320	0.539	1.320	0.041
1.353	0.510	1.353	0.035
1.386	0.468	1.386	0.021
1.419	0.329	1.419	0.010
1.452	0.249	1.452	0.002
1.485	0.188	1.485	0.017
1.518	0.147	1.518	0.024
1.551	0.150	1.551	0.035
1.584	0.180	1.584	0.030
1.617	0.234	1.617	0.026
1.650	0.261	1.650	0.020
1.683	0.345	1.683	0.009
1.716	0.364	1.716	0.010
1.749	0.302	1.749	0.022
1.782	0.252	1.782	0.022
1.815	0.178	1.815	0.037
1.848	0.124	1.848	0.031
1.881	0.099	1.881	0.015
1.914	0.108	1.914	0.012
1.947	0.085	1.947	0.016
1.980	0.179	1.980	0.007
2.013	0.204	2.013	0.025
2.046	0.226	2.046	0.035
2.079	0.259	2.079	0.024
2.112	0.262	2.112	0.020
2.145	0.211	2.145	0.021
2.178	0.160	2.178	0.010
2.211	0.135	2.211	0.026
2.244	0.075	2.244	0.028
2.277	0.075	2.277	0.034
2.310	0.163	2.310	0.037
2.343	0.148	2.343	0.034
2.376	0.193	2.376	0.025
2.409	0.230	2.409	0.020
2.442	0.214	2.442	0.006
2.475	0.228	2.475	0.025
2.508	0.212	2.508	0.027
2.541	0.180	2.541	0.036
2.574	0.162	2.574	0.037
2.607	0.139	2.607	0.034
2.640	0.076	2.640	0.013
2.673	0.131	2.673	0.021
2.706	0.129	2.706	0.017
2.739	0.148	2.739	0.028
2.772	0.182	2.772	0.035
2.805	0.238	2.805	0.032
2.838	0.173	2.838	0.034
2.871	0.190	2.871	0.024
2.904	0.175	2.904	0.022
2.937	0.156	2.937	0.011
2.970	0.188	2.970	0.030
3.003	0.170	3.003	0.031
3.036	0.154	3.036	0.051
3.069	0.186	3.069	0.036
3.102	0.223	3.102	0.030
3.135	0.207	3.135	0.026
3.168	0.229	3.168	0.023
3.201	0.215	3.201	0.031
