# Supplementary material for: On demand laser-induced frequency tuning of coherent magnons in a nanometer-thick magnet at room temperature
Source: Nat Commun. 2026 Jan 6;17:145. doi: 10.1038/s41467-025-66707-7 (PMC12775049; doi:10.1038/s41467-025-66707-7)
Supplement: Supplementary file 3 — Source Data [file 41467_2025_66707_MOESM3_ESM.zip › Fig2b.txt]

µ0H (T)	f (GHz)
0.200	4.105
0.190	3.793
0.180	3.573
0.170	3.363
0.160	3.104
0.150	2.751
0.140	2.424
0.130	2.093
0.120	1.770
0.110	1.417
0.100	1.284
0.090	1.743
0.080	2.096
0.070	2.425
0.060	2.639
