# Supplementary material for: On demand laser-induced frequency tuning of coherent magnons in a nanometer-thick magnet at room temperature
Source: Nat Commun. 2026 Jan 6;17:145. doi: 10.1038/s41467-025-66707-7 (PMC12775049; doi:10.1038/s41467-025-66707-7)
Supplement: Supplementary file 3 — Source Data [file 41467_2025_66707_MOESM3_ESM.zip › Fig3a.txt]

	8 mJ/cm2	6 mJ/cm2	4 mJ/cm2	2 mJ/cm2
t (ns)	Δθz (deg)	Δθz (deg)	Δθz (deg)	Δθz (deg)
-0.330	0.001	-0.009	-0.009	-0.012
-0.297	-0.004	-0.016	0.003	0.015
-0.264	-0.003	0.009	-0.002	-0.003
-0.231	0.001	0.018	0.000	-0.005
-0.198	0.006	-0.002	0.008	0.005
-0.165	-0.013	0.013	0.006	0.007
-0.132	-0.002	0.002	-0.007	0.007
-0.099	0.003	-0.009	-0.009	0.013
-0.066	0.002	-0.004	-0.008	0.014
-0.033	-0.015	-0.018	0.003	0.001
0.000	0.448	0.361	0.250	0.121
0.033	0.338	0.283	0.194	0.110
0.066	0.672	0.560	0.419	0.217
0.099	0.780	0.656	0.518	0.303
0.132	0.528	0.492	0.408	0.271
0.165	0.189	0.213	0.181	0.152
0.198	0.071	0.077	0.059	0.058
0.231	0.266	0.207	0.073	0.027
0.264	0.586	0.446	0.265	0.108
0.297	0.674	0.588	0.433	0.201
0.330	0.508	0.488	0.422	0.267
0.363	0.199	0.246	0.250	0.219
0.396	0.061	0.078	0.081	0.114
0.429	0.215	0.115	0.037	0.032
0.462	0.465	0.329	0.150	0.007
0.495	0.628	0.506	0.308	0.100
0.528	0.522	0.484	0.408	0.205
0.561	0.264	0.300	0.317	0.225
0.594	0.079	0.097	0.182	0.200
0.627	0.131	0.064	0.034	0.105
0.660	0.357	0.219	0.050	0.016
0.693	0.531	0.382	0.175	0.026
0.726	0.510	0.464	0.323	0.089
0.759	0.325	0.369	0.338	0.172
0.792	0.109	0.181	0.268	0.223
0.825	0.072	0.077	0.120	0.174
0.858	0.256	0.113	0.039	0.100
0.891	0.428	0.269	0.087	0.035
0.924	0.511	0.400	0.204	0.022
0.957	0.380	0.395	0.310	0.076
0.990	0.190	0.279	0.312	0.150
1.023	0.071	0.115	0.200	0.191
1.056	0.162	0.059	0.092	0.158
1.089	0.341	0.170	0.050	0.100
1.122	0.455	0.311	0.102	0.030
1.155	0.408	0.397	0.205	0.025
1.188	0.260	0.322	0.305	0.077
1.221	0.116	0.204	0.265	0.128
1.254	0.073	0.074	0.163	0.191
1.287	0.205	0.097	0.070	0.160
1.320	0.349	0.207	0.061	0.107
1.353	0.426	0.305	0.115	0.040
1.386	0.332	0.346	0.207	0.013
1.419	0.177	0.263	0.254	0.065
1.452	0.075	0.130	0.232	0.127
1.485	0.128	0.072	0.134	0.155
1.518	0.255	0.130	0.057	0.154
1.551	0.356	0.221	0.052	0.105
1.584	0.374	0.304	0.131	0.038
1.617	0.257	0.299	0.212	0.024
1.650	0.115	0.194	0.242	0.056
1.683	0.104	0.083	0.212	0.106
1.716	0.180	0.090	0.116	0.147
1.749	0.305	0.151	0.053	0.143
1.782	0.353	0.237	0.079	0.104
1.815	0.309	0.298	0.137	0.054
1.848	0.197	0.247	0.210	0.029
1.881	0.097	0.168	0.220	0.047
1.914	0.098	0.079	0.171	0.098
1.947	0.209	0.105	0.101	0.132
1.980	0.329	0.154	0.049	0.138
2.013	0.328	0.232	0.071	0.095
2.046	0.248	0.255	0.137	0.052
2.079	0.142	0.212	0.195	0.028
2.112	0.096	0.122	0.191	0.043
2.145	0.127	0.075	0.155	0.083
2.178	0.222	0.112	0.079	0.112
2.211	0.295	0.183	0.061	0.135
2.244	0.293	0.234	0.073	0.111
2.277	0.199	0.232	0.139	0.060
2.310	0.121	0.188	0.185	0.035
2.343	0.102	0.115	0.177	0.034
2.376	0.161	0.096	0.148	0.078
2.409	0.230	0.106	0.085	0.111
2.442	0.273	0.179	0.074	0.122
2.475	0.239	0.233	0.076	0.097
2.508	0.157	0.220	0.114	0.071
2.541	0.100	0.156	0.166	0.046
2.574	0.105	0.106	0.179	0.042
2.607	0.190	0.078	0.127	0.060
2.640	0.244	0.099	0.078	0.115
2.673	0.279	0.188	0.062	0.116
2.706	0.212	0.218	0.096	0.097
2.739	0.143	0.196	0.127	0.075
2.772	0.108	0.141	0.173	0.053
2.805	0.123	0.108	0.143	0.043
2.838	0.175	0.093	0.124	0.062
2.871	0.252	0.134	0.079	0.092
2.904	0.239	0.182	0.076	0.094
2.937	0.191	0.196	0.081	0.110
2.970	0.124	0.171	0.134	0.080
3.003	0.099	0.131	0.144	0.054
3.036	0.126	0.100	0.144	0.038
3.069	0.186	0.096	0.118	0.059
3.102	0.227	0.143	0.068	0.088
3.135	0.218	0.175	0.072	0.096
3.168	0.162	0.198	0.078	0.092
3.201	0.103	0.157	0.113	0.087
