# Supplementary material for: On demand laser-induced frequency tuning of coherent magnons in a nanometer-thick magnet at room temperature
Source: Nat Commun. 2026 Jan 6;17:145. doi: 10.1038/s41467-025-66707-7 (PMC12775049; doi:10.1038/s41467-025-66707-7)
Supplement: Supplementary file 3 — Source Data [file 41467_2025_66707_MOESM3_ESM.zip › Fig3b.txt]

Fluence (mJ/cm2)	f (GHz)	a (deg)
8	1.1442	10.2
7	1.10939	9.5
6	1.06057	8.8
5	0.95362	7.7
4	0.71681	5.5
3
2	1.93946	3.9291
1.5	2.18115	2.50079
1	2.41387	1.44143
0.75	2.53268	0.93973
0.5	2.63937	0.48874
0.25	2.69836	0.22395
