# Supplementary material for: On demand laser-induced frequency tuning of coherent magnons in a nanometer-thick magnet at room temperature
Source: Nat Commun. 2026 Jan 6;17:145. doi: 10.1038/s41467-025-66707-7 (PMC12775049; doi:10.1038/s41467-025-66707-7)
Supplement: Supplementary file 3 — Source Data [file 41467_2025_66707_MOESM3_ESM.zip › Fig3c.txt]

	8 mJ/cm2	6 mJ/cm2	4 mJ/cm2	2 mJ/cm2	0.5 mJ/cm2
t (ns)	Δθz (deg)	Δθz (deg)	Δθz (deg)	Δθz (deg)	Δθz (deg)
-0.330	0.014	0.009	0.015	0.008	0.022
-0.297	0.018	-0.042	-0.027	0.035	-0.028
-0.264	-0.002	-0.016	-0.013	0.012	0.004
-0.231	0.010	0.017	0.015	-0.015	0.030
-0.198	-0.040	0.032	0.010	-0.041	-0.029
-0.165	0.000	-0.007	-0.014	-0.029	0.009
-0.132	-0.021	-0.051	0.049	0.033	0.015
-0.099	0.007	-0.018	-0.032	0.008	-0.041
-0.066	-0.004	0.018	-0.007	-0.004	0.005
-0.033	-0.018	-0.023	0.003	0.011	0.035
0.000	1.933	1.462	0.917	0.465	0.079
0.033	2.354	1.860	1.294	0.641	0.127
0.066	4.350	3.566	2.650	1.360	0.289
0.099	7.173	5.947	4.510	2.325	0.485
0.132	10.297	8.716	6.683	3.415	0.623
0.165	13.437	11.382	8.813	4.259	0.748
0.198	16.415	14.061	10.805	5.017	0.760
0.231	19.083	16.266	12.412	5.476	0.673
0.264	21.254	18.255	13.801	5.462	0.627
0.297	23.013	19.926	14.857	5.192	0.363
0.330	24.259	21.370	15.771	4.704	0.199
0.363	24.950	22.186	16.320	3.989	0.076
0.396	24.980	22.681	16.719	3.159	0.009
0.429	24.535	22.896	16.907	2.354	0.068
0.462	23.670	22.717	17.150	1.674	0.212
0.495	22.287	21.994	17.185	1.195	0.387
0.528	20.609	20.971	17.118	1.125	0.541
0.561	18.607	19.738	16.856	1.248	0.694
0.594	16.274	18.294	16.304	1.543	0.713
0.627	13.841	16.515	15.708	1.977	0.578
0.660	11.305	14.599	15.092	2.571	0.449
0.693	9.038	12.763	14.250	2.985	0.256
0.726	6.986	10.872	13.345	3.305	0.114
0.759	5.562	9.077	12.331	3.402	0.020
0.792	4.715	7.319	11.211	3.299	0.120
0.825	4.647	6.216	10.313	3.029	0.149
0.858	5.233	5.508	9.352	2.746	0.298
0.891	6.344	5.246	8.387	2.359	0.458
0.924	7.667	5.536	7.554	2.133	0.560
0.957	9.457	6.170	6.776	1.786	0.615
0.990	11.053	7.132	6.298	1.724	0.566
1.023	12.810	8.130	5.764	1.608	0.467
1.056	14.307	9.077	5.625	1.656	0.338
1.089	15.621	10.224	5.491	1.962	0.257
1.122	16.715	11.372	5.404	1.942	0.135
1.155	17.406	12.206	5.497	2.155	0.096
1.188	17.820	13.107	5.557	2.297	0.194
1.221	17.979	13.621	5.497	2.329	0.254
1.254	17.843	13.948	5.614	2.309	0.350
1.287	17.433	14.372	5.742	2.236	0.477
1.320	16.805	14.228	5.594	2.070	0.535
1.353	16.014	14.160	5.571	1.963	0.507
1.386	15.008	13.780	5.532	1.968	0.465
1.419	14.014	13.462	5.548	1.828	0.328
1.452	13.052	12.963	5.527	1.844	0.248
1.485	12.086	12.465	5.487	1.854	0.187
1.518	10.947	11.934	5.527	1.847	0.146
1.551	9.926	11.347	5.465	1.811	0.149
1.584	9.049	10.830	5.502	1.934	0.179
1.617	8.216	10.181	5.514	1.823	0.233
1.650	7.626	9.657	5.511	1.741	0.260
1.683	7.182	9.136	5.450	1.777	0.344
1.716	6.893	8.593	5.537	1.719	0.363
1.749	6.728	8.197	5.543	1.623	0.301
1.782	6.602	7.755	5.411	1.638	0.251
1.815	6.604	7.298	5.370	1.660	0.177
1.848	6.725	7.004	5.537	1.633	0.124
1.881	6.901	6.615	5.418	1.739	0.099
1.914	7.078	6.377	5.436	1.738	0.108
1.947	7.354	6.061	5.210	1.675	0.085
1.980	7.439	5.925	5.230	1.664	0.178
2.013	7.543	5.759	5.343	1.736	0.203
2.046	7.753	5.587	5.141	1.671	0.225
2.079	7.915	5.488	4.769	1.644	0.258
2.112	7.989	5.387	4.770	1.599	0.261
2.145	8.127	5.313	4.847	1.585	0.210
2.178	8.144	5.254	4.835	1.617	0.160
2.211	8.180	5.185	4.787	1.560	0.135
2.244	8.129	5.129	4.893	1.602	0.075
2.277	8.100	5.188	4.786	1.704	0.075
2.310	8.042	5.157	4.583	1.731	0.162
2.343	7.914	5.108	4.442	1.657	0.148
2.376	7.762	5.130	4.276	1.616	0.192
2.409	7.672	5.056	4.700	1.666	0.229
2.442	7.598	5.038	4.250	1.661	0.213
2.475	7.474	4.996	4.143	1.541	0.227
2.508	7.335	5.021	4.342	1.576	0.211
2.541	7.216	4.982	3.969	1.544	0.180
2.574	7.062	5.065	3.854	1.519	0.162
2.607	6.903	5.023	3.782	1.552	0.139
2.640	6.750	5.096	3.587	1.529	0.075
2.673	6.662	5.109	4.129	1.566	0.131
2.706	6.536	5.177	3.842	1.517	0.129
2.739	6.412	5.183	3.489	1.540	0.147
2.772	6.284	5.143	3.473	1.550	0.181
2.805	6.181	5.205	3.313	1.456	0.237
2.838	6.094	5.165	3.112	1.470	0.173
2.871	6.029	5.171	3.146	1.391	0.190
2.904	5.918	5.182	3.095	1.367	0.175
2.937	5.825	5.272	3.450	1.416	0.156
2.970	5.695	5.235	3.680	1.402	0.188
3.003	5.664	5.218	3.062	1.411	0.170
3.036	5.615	5.188	2.918	1.422	0.154
3.069	5.543	5.173	2.911	1.454	0.185
3.102	5.479	5.159	2.846	1.373	0.222
3.135	5.404	5.148	2.761	1.368	0.206
3.168	5.365	5.123	2.714	1.354	0.228
3.201	5.317	5.135	3.443	1.352	0.215
