# Supplementary material for: On demand laser-induced frequency tuning of coherent magnons in a nanometer-thick magnet at room temperature
Source: Nat Commun. 2026 Jan 6;17:145. doi: 10.1038/s41467-025-66707-7 (PMC12775049; doi:10.1038/s41467-025-66707-7)
Supplement: Supplementary file 3 — Source Data [file 41467_2025_66707_MOESM3_ESM.zip › Fig3d.txt]

Fluence (mJ/cm2)	f (GHz)	a (deg)
8	4.67453	0.35808
7	4.63851	0.33519
6	4.59963	0.29878
5	4.55125	0.28429
4	4.48024	0.24841
3	4.3918	0.19529
2	4.28361	0.14425
1	4.16154	0.0775
0.5	4.10526	0.03618
