# Supplementary material for: On demand laser-induced frequency tuning of coherent magnons in a nanometer-thick magnet at room temperature
Source: Nat Commun. 2026 Jan 6;17:145. doi: 10.1038/s41467-025-66707-7 (PMC12775049; doi:10.1038/s41467-025-66707-7)
Supplement: Supplementary file 3 — Source Data [file 41467_2025_66707_MOESM3_ESM.zip › Fig4abc.txt]

F (mJ/cm2) µ0H (mT)	8	7	6	5	4	3	2	1	0.5
60	1.162	1.129	1.081	0.988	0.810	0.500	1.943	2.414	2.639
70	1.343	1.322	1.268	1.192	1.100	0.885	0.664	2.180	2.425
80	1.582	1.537	1.477	1.408	1.303	1.146	0.825	1.703	2.096
90	1.748	1.712	1.665	1.601	1.502	1.354	1.174	1.321	1.743
100	1.923	1.891	1.843	1.778	1.683	1.552	1.400	1.248	1.284
110	2.151	2.119	2.079	2.012	1.921	1.794	1.647	1.494	1.417
120	2.482	2.449	2.407	2.352	2.265	2.150	2.006	1.855	1.770
130	2.785	2.760	2.721	2.660	2.571	2.460	2.320	2.173	2.093
140	3.094	3.066	3.025	2.947	2.863	2.768	2.641	2.501	2.424
150	3.361	3.328	3.287	3.230	3.156	3.063	2.947	2.821	2.751
160	3.689	3.664	3.624	3.573	3.499	3.412	3.296	3.178	3.104
170	3.943	3.921	3.872	3.811	3.740	3.655	3.540	3.427	3.363
180	4.158	4.125	4.089	4.027	3.956	3.870	3.764	3.638	3.573
190	4.376	4.343	4.303	4.242	4.169	4.094	3.975	3.863	3.793
200	4.675	4.639	4.600	4.551	4.480	4.392	4.284	4.162	4.105
