# Supplementary material for: On demand laser-induced frequency tuning of coherent magnons in a nanometer-thick magnet at room temperature
Source: Nat Commun. 2026 Jan 6;17:145. doi: 10.1038/s41467-025-66707-7 (PMC12775049; doi:10.1038/s41467-025-66707-7)
Supplement: Supplementary file 3 — Source Data [file 41467_2025_66707_MOESM3_ESM.zip › Fig4d.txt]

	2 mJ/cm²		20 mJ/cm²
µ0H (mT)	f (GHz)	µ0H (mT)	f (GHz)
70	4.86	70	1.28
90	4.29	90	2.25
110	3.15	110	2.85
130	2.00	130	3.30
150	2.60	150	3.72
170	3.14	170	4.00
